# Supplementary material for: Sunflower (Helianthus annuus L.) Plants at Various Growth Stages Subjected to Extraction—Comparison of the Antioxidant Activity and Phenolic Profile
Source: Antioxidants (Basel). 2020 Jun 19;9(6):535. doi: 10.3390/antiox9060535 (PMC7346105; doi:10.3390/antiox9060535)
Supplement: Supplementary file 1 [file antioxidants-09-00535-s001.zip]

Archive with 1 entries (1 files):
- antioxidants-826392-supplementary.pdf
